# Supplementary material for: Histotaphonomic analysis of bone bioerosion reveals a regional framework of diverse deathways in the Neolithic of Southeast Italy
Source: PLoS One. 2024 Jun 6;19(6):e0304058. doi: 10.1371/journal.pone.0304058 (PMC11156350; doi:10.1371/journal.pone.0304058)
Supplement: S1 File — (XLSX) [file pone.0304058.s001.xlsx]

## Sheet: Sheet1
Site	Context	Sample ID	Element	87Sr/86Sr bone	87Sr/86Sr enamel	Local?	Reference
Grotta Scaloria	Tr 6. L1	GS9	Femur	0.70827		Local	81. Tafuri, O'Connell, Robb et al. 2016
Grotta Scaloria	Tr 10. Burial group 2, 'A' indiv	GS2	Femur	0.70836		Local	81. Tafuri, O'Connell, Robb et al. 2016
Grotta Scaloria	Tr 10. Burial group 2, 'C' indiv	GS21	Femur	0.70832		Local	81. Tafuri, O'Connell, Robb et al. 2016
Grotta Scaloria	Tr 10 'floor of graves'	GS13	Femur	0.70834		Local	81. Tafuri, O'Connell, Robb et al. 2016
Grotta Scaloria	Tr 10. Burial group 1, 'A' indiv	GS16	Femur	0.70851		Non-local	81. Tafuri, O'Connell, Robb et al. 2016
Grotta Scaloria	Tr 10. Burial group 6, 'A' indiv	GS28	Femur	0.70852		Non-local	81. Tafuri, O'Connell, Robb et al. 2016
Grotta Scaloria	Tr 10. Burial group 2, 'C' indiv	GS19	Femur	0.70846		Local	81. Tafuri, O'Connell, Robb et al. 2016
Grotta Scaloria	Tr 10. Burial group 3, 'B' indiv	GS22	Femur	0.70844		Local	81. Tafuri, O'Connell, Robb et al. 2016
Grotta Scaloria	Tr 10. Burial group 8, 'A' indiv	GS31	Femur	0.70849		Local	81. Tafuri, O'Connell, Robb et al. 2016
Grotta Scaloria	SC78, H8, L16	GS5	Femur	0.70829		Local	81. Tafuri, O'Connell, Robb et al. 2016
Grotta Scaloria	Scaloria 78'	GS6	Femur	0.70823		Local	81. Tafuri, O'Connell, Robb et al. 2016
Grotta Scaloria	Trench 10, 'Homo'	GS14	Femur	0.70826		Local	81. Tafuri, O'Connell, Robb et al. 2016
Grotta Scaloria	Trench 10, Burial Group 2, 'C' indiv	GS20	Femur	0.70836		Local	81. Tafuri, O'Connell, Robb et al. 2016
Grotta Scaloria	Trench 10, Burial Group 5, 'A' indiv	GS25	Femur	0.70853		Non-local	81. Tafuri, O'Connell, Robb et al. 2016
Grotta Scaloria	Trench 10, Burial Group 5, 'B' indiv	GS26	Femur	70833		Local	81. Tafuri, O'Connell, Robb et al. 2016
Grotta Scaloria	Trench 10E, L-2	GS40	Femur	0.70829		Local	81. Tafuri, O'Connell, Robb et al. 2016
Grotta Scaloria	Trench 10E, L2	GS41	Femur	0.70845		Local	81. Tafuri, O'Connell, Robb et al. 2016
Masseria Candelaro	40D T1 89	CND019	Femur	0.70853	0.70846	Non-local	84. Tafuri, Fullagar, O'Connell et al. 2016
Masseria Candelaro	Ditch F T1	CND020	Femur	0.70853	0.70842	Non-local	84. Tafuri, Fullagar, O'Connell et al. 2016
Masseria Candelaro	Ditch F T2	CND021	Femur	0.70863	0.70861	Non-local	84. Tafuri, Fullagar, O'Connell et al. 2016
Masseria Candelaro	Ditch F T3	CND022	Femur	0.70859	0.7086	Local	84. Tafuri, Fullagar, O'Connell et al. 2016
Masseria Candelaro	Ditch F T4A	CND023	Femur	0.70862	0.70851	Local	84. Tafuri, Fullagar, O'Connell et al. 2016
Masseria Candelaro	Ditch F T4B	CND024	Femur	0.70868	0.70866	Local	84. Tafuri, Fullagar, O'Connell et al. 2016
Masseria Candelaro	P3/4 A	CND025	Femur	0.70867	0.70861	Local	84. Tafuri, Fullagar, O'Connell et al. 2016
Masseria Candelaro	P3/4 B	CND026	Femur		0.70858	Local	84. Tafuri, Fullagar, O'Connell et al. 2016
Masseria Candelaro	P2 8	CND027	Femur	0.70869	0.7087	Local	84. Tafuri, Fullagar, O'Connell et al. 2016
Masseria Candelaro	P2 8 base	CND028	Femur	0.70869	0.70867	Local	84. Tafuri, Fullagar, O'Connell et al. 2016
Passo di Corvo	T7	PDC001	Femur	0.70863	0.70878	Local	84. Tafuri, Fullagar, O'Connell et al. 2016
Passo di Corvo	T11	PDC007	Femur	0.70869	0.70867	Local	84. Tafuri, Fullagar, O'Connell et al. 2016
